# Supplementary material for: Identifying key soil characteristics for Francisella tularensis classification with optimized Machine learning models
Source: Sci Rep. 2024 Jan 19;14:1743. doi: 10.1038/s41598-024-51502-z (PMC10799052; doi:10.1038/s41598-024-51502-z)
Supplement: Supplementary file 1 — Supplementary Information 1. [file 41598_2024_51502_MOESM1_ESM.csv]

pH	Sand	Silt	Clay	Soluble Salts	Moisture	Organic matter	N	P	Ni	Cd	Cu	Cr	Mn	Fe	Ca	Mg	Pb	Na	Zn	K	Class
9.2	15	20	65	2.3	10.2	1.4	0.07	18.6	1.152	0.276	0.015	0.957	0.945	0.426	12.945	0.3501	4.26	0.2073	0.3	11.1943	A
7.4	4	29	67	1.3	4.6	1.2	0.06	27.8	1.674	0.243	0.111	0.27	0.399	0.762	31.284	0.4509	5.46	8.646	0.7566	15.0137	A
7.9	2	23	75	2.4	9.8	3.2	0.16	19.8	1.146	0.102	0.126	1.113	0.12	0.588	18.987	0.6318	2.49	78.3363	0.489	82.1678	A
6.2	81	7	12	0.8	2.3	0.8	0.04	6.2	1.617	0.738	0.561	0.366	0.384	1.38	29.961	0.1707	5.64	1.7505	1.0635	190.2446	A
6.9	20	26	54	3.6	3.4	2.3	0.115	23.7	0.9	0.285	0.27	0.198	0.231	0.864	18.96	0.4305	4.17	2.1795	0.8415	49.4507	A
6.8	7	14	79	4.2	7.2	4.2	0.21	9.8	1.44	0.546	0.099	0.402	1.677	0.996	27.75	0.3816	4.86	30.1536	1.7199	18.9384	A
6.2	7	23	70	3.8	3.6	3.9	0.195	19.1	1.836	0.435	0.144	0.372	2.007	0.705	34.869	0.2436	6.18	47.892	0.8928	49.4364	A
7.4	12	21	67	3.4	3.2	3.23	0.1615	17.77	1.569	0.327	0.06	0.069	1.464	0.765	16.869	0.2526	4.32	12.4536	0.588	47.7659	A
6.9	11	18	71	3.6	3	7.2	0.36	10.8	1.578	0.558	0.159	0.438	1.11	0.87	18.21	0.1872	5.82	13.0665	0.9543	42.2474	A
6.5	17	28	55	2.7	4.2	4.3	0.215	23.7	1.686	0.876	0.285	0.516	0.366	1.101	55.452	0.2439	6.21	28.149	0.936	38.428	A
6.9	3	14	83	2.3	3.6	3.9	0.195	10.1	1.47	0.639	0.081	0.564	2.541	0.879	28.599	0.2583	7.62	4.2009	0.9936	28.2308	A
8.3	12	13	75	4.3	1.2	4.7	0.235	8.3	2.079	0.936	0.573	0.396	0.918	0.696	15.273	31.4988	7.92	17.4288	1.1457	42.9637	A
7.8	9	14	77	5.6	6	8.2	0.41	5.8	2.085	0.795	0.21	0.663	0.879	1.146	9.993	4.3713	7.26	16.9008	0.9195	16.1655	A
7.3	6	11	83	7.9	4.6	10.12	0.506	0.88	1.854	0.867	0.288	0.426	1.413	1.056	24.951	12.1413	6.3	36.9141	1.1319	67.6598	A
6.53	12	19	69	9.2	13.2	12.1	0.605	12.1	1.89	0.639	0.255	0.573	6.366	1.02	39.885	8.3481	7.83	0.2439	0.9468	36.374	A
11.2	10	11	79	12	12	9.8	0.49	1.2	2.136	0.852	0.183	0.468	0.255	0.744	18.525	12.3204	5.82	15.1044	1.0314	52.2561	A
10.1	8	6	86	6	14	12.5	0.625	6.5	1.278	0.705	0.312	0.384	0.081	0.612	20.268	23.3199	7.14	32.0028	0.9324	22.3457	A
9.8	12	15	73	7.9	12.3	6.89	0.3445	8.11	1.428	0.783	0.663	0.405	2.52	1.329	32.895	0.2742	6.54	142.563	1.1844	242.9596	A
7.2	3	17	80	4.4	15	12.7	0.635	4.3	1.551	0.876	0.099	0.492	0.171	0.744	5.412	8.7801	7.32	9.2181	1.1514	81.1226	A
8.6	3	12	85	3.8	6	12.4	0.62	0.4	1.962	0.936	0.471	0.447	4.782	0.786	39.051	6.6444	6.66	69.5349	1.4157	197.7872	A
9.4	7	24	69	4.8	9	7.8	0.39	16.2	1.683	0.927	0.615	0.603	0.237	1.242	6.57	6.939	7.23	164.1363	1.3677	203.4526	A
10.1	9	31	60	2.4	8.2	9.2	0.46	21.8	1.272	0.582	0.234	0.21	0.336	0.75	34.83	0.4695	7.17	202.2225	0.8079	159.7414	A
9.6	8	13	92	19.6	13.2	12.3	0.615	13.92	1.518	0.645	0.261	0.384	0.072	0.984	12.453	0.2151	5.1	2.9952	0.8172	35.0389	A
10.12	6	11	94	7.6	15.68	12.7	0.635	30.45	2.28	0.69	0.579	0.441	0.162	5.883	35.73	0.4884	4.71	2.7582	1.0794	53.7758	A
8.4	10	15	90	2	18.57	2.7	0.135	43.5	1.431	0.468	0.567	0.453	0.474	2.757	35.499	0.1917	5.1	2.9955	1.098	77.6334	A
6.9	15	20	85	5.2	16.6	0.4	0.02	11.31	1.923	0.654	0.501	0.27	0.054	3.366	30.987	0.4818	5.04	50.049	1.0152	286	A
9.5	13	18	87	4.2	2.98	1.2	0.06	14.79	1.266	0.189	0.513	1.011	0.006	2.019	9.264	2.8356	2.49	2.0997	0.3972	39.4134	A
7.8	11	16	89	4.6	19.6	8.4	0.42	20.01	1.761	0.606	0.228	0.438	0.492	0.555	19.818	0.1905	5.49	204.5163	0.8847	34.4513	A
12.4	6	11	94	6.8	4.75	2.8	0.14	10.44	1.797	0.369	0.183	0.81	0.663	0.504	16.194	1.5372	4.41	206.8119	0.6093	245.5271	A
13.2	18	23	82	5.2	11.37	3.2	0.16	20.88	1.185	0.813	0.627	0.465	4.011	0.681	22.503	0.1983	6.6	197.6172	0.8454	299	A
11.9	3	8	97	2.2	15.37	8.6	0.43	18.27	1.032	0.507	0.318	0.003	0.288	1.209	13.251	0.2694	4.26	40.3413	0.5196	81.4866	A
7.3	23	28	77	3.4	11.93	7.4	0.37	27.84	1.476	0.519	0.294	0.429	0.708	0.705	14.109	0.2313	4.71	7.5321	0.7695	98.0135	A
7.26	9	14	91	5.6	9.51	14.3	0.715	19.14	1.269	0.132	0.204	0.081	1.431	1.005	13.851	0.2625	2.91	186.3102	0.5889	158.5922	A
12.3	14	19	86	4.8	4.46	0.7	0.035	5.22	2.115	0.324	0.39	0.177	1.557	0.57	19.509	0.4611	4.41	49.3407	0.9789	37.4361	A
11.7	5	10	95	6.4	7.9	7.7	0.385	13.92	1.566	0.648	0.324	0.324	0.336	0.966	21.672	0.2259	6.03	88.9002	0.8436	25.6867	A
9.3	1	6	99	5.2	10.66	3.4	0.17	19.14	1.803	0.894	0.123	0.549	0.261	0.957	2.424	16.9797	5.97	88.7838	0.9813	57.4678	A
8.6	13	18	87	3.9	2.68	1.9	0.095	10.44	1.863	0.654	0.078	0.366	1.065	0.774	52.746	0.3573	4.83	214.9464	1.0092	108.6683	A
6.3	14	19	86	1.65	5.7	2.8	0.14	4.35	1.632	0.789	0.024	0.477	0.282	0.648	4.767	0.7026	5.55	1.8123	0.9525	23.4507	A
11.7	13	18	87	2.55	4.8	3.2	0.16	19.14	1.671	0.336	0.153	0.357	0.39	0.957	31.794	0.2457	5.1	22.1913	0.8991	17.8516	A
6.9	10	15	90	3.3	2.8	2	0.1	34.8	2.001	0.798	0.345	0.423	0.183	1.23	20.229	28.9692	7.23	25.9647	1.0218	63.9093	A
8.67	13	18	87	2.85	2.4	4.1	0.205	28.71	2.049	1.035	0.111	0.525	0.105	0.573	19.776	7.2177	6.69	16.5714	1.0896	64.3552	A
5.7	13	18	87	3.6	6.4	1.6	0.08	27.927	2.112	0.879	0.171	0.348	5.874	0.9	12.111	0.2136	7.53	13.6941	1.0062	76.5817	A
10.7	8	13	92	4.8	1.6	1.2	0.06	1.74	1.533	0.519	0.285	0.414	0.375	0.915	27.501	0.4491	5.07	208.9962	0.8709	82.9244	A
10.64	8	13	92	3.9	4.6	2.2	0.11	18.27	1.941	0.579	0.42	0.402	1.386	0.783	33.444	0.2064	5.22	196.3926	0.7116	60.6268	A
7.5	10	15	90	1.5	8.4	6.6	0.33	0.87	1.896	0.453	0.228	0.285	0.381	4.119	29.718	0.5799	6.15	145.4007	0.8451	42.2968	A
7.9	5	10	95	3.9	7.8	0.4	0.02	32.19	2.07	1.188	0.318	0.642	1.158	0.723	28.536	4.2228	6.24	41.4393	1.2318	47.606	A
7.1	15	20	85	3.15	6.46	7.4	0.37	5.22	1.281	0.582	0.441	0.414	1.977	1.824	43.074	0.1554	4.68	196.6563	0.9648	72.5335	A
5.6	11	16	89	3.45	14.4	8	0.4	5.22	1.401	0.225	0.309	0.117	1.071	0.825	12.552	0.2751	4.17	2.8938	0.6012	41.9081	A
9.7	11	16	89	5.1	8.6	9.8	0.49	8.7	2.103	0.522	0.405	0.273	1.11	1.695	25.935	0.6465	5.97	208.0842	0.9042	58.89	A
10.7	8	13	92	1.8	7.8	8.8	0.44	79.17	1.968	0.327	0.201	0.09	0.516	0.942	15.459	0.3042	4.05	60.5574	0.6825	173.7437	A
9.7	11	16	89	4.2	9.4	6.4	0.32	13.92	1.194	0.468	0.378	0.096	0.18	1.323	20.748	0.4212	5.64	14.2302	0.7782	64.8661	A
6.7	9	14	91	3.6	16.4	4.2	0.21	26.97	1.845	0.405	1.557	0.093	0.993	1.08	30.054	0.2694	4.95	198.4257	0.5937	68.7726	A
7.9	4	9	96	14.7	20.24	12.8	0.64	104.4	1.449	0.438	0.168	0.123	0.141	0.69	29.709	0.3114	3.09	157.4988	0.4014	70.0323	A
9.7	5	81	86	5.7	24.2	0.8	0.04	13.92	2.826	0.6	0.378	0.552	1.254	0.732	38.808	0.1968	5.7	197.9214	0.9819	123.8653	A
4.9	1	19	80	3.45	19.6	19.6	0.98	32.19	0.936	0.246	0.414	0.129	0.186	1.485	14.544	0.4395	4.92	12.8529	0.7428	13.3757	A
9.1	13	8	79	5.02	25	3.4	0.17	20.01	1.752	0.729	0.249	0.441	0.621	1.092	38.298	22.6413	6.54	10.7985	1.0161	71.6703	A
6.7	12	3	85	3.43	13.78	9.2	0.46	15.66	1.593	0.612	0.426	0.45	0.255	1.278	27.741	0.2169	6.09	186.561	0.7173	119.0475	A
11.2	11	4	85	4.85	25.4	6.6	0.33	11.31	1.461	0.558	0.531	0.288	0.99	1.404	50.997	0.4218	4.92	112.0188	1.1412	45.5897	A
11.7	6	3	91	0	24.8	9.8	0.49	70.47	1.95	0.993	0.285	0.597	1.338	0.648	15.099	15.9063	6.99	31.1565	1.0644	122.395	A
7.7	9	7.5	83.5	0	15.6	9.1	0.455	7.83	1.866	0.432	0.27	0.183	0.339	0.78	23.007	0.4905	5.76	49.9371	0.789	91.6422	A
7.9	7	11	82	5.5	18.4	12.35	0.6175	0.87	1.467	0.972	0.435	0.459	0.276	0.855	23.181	2.4252	5.64	84.7668	1.0857	88.8706	A
4.7	4	28	68	4.7	24.6	10.45	0.5225	6.09	1.749	0.978	0.288	0.633	2.016	0.852	15	5.238	5.7	16.2834	0.7665	64.5151	A
6.7	3	28.5	68.5	4.73	25.4	6.7	0.335	12.18	1.467	0.198	0.315	0.36	0.198	0.753	28.08	0.5277	5.55	174.2493	0.9576	71.474	A
8.2	10	1	89	5.05	5.4	10.15	0.5075	0.87	1.275	0.93	0.321	0.366	0.231	1.023	26.493	0.2631	6.15	162.5322	0.894	59.2059	A
5.98	17	5	78	4.41	0.8	9.4	0.47	6.96	1.887	0.993	0.069	0.489	0.159	0.81	18.798	0.2466	5.01	58.5558	0.7557	20.9131	A
6.1	12	14	74	6.23	2.4	3.2	0.16	27.84	1.62	0.663	0.666	0.522	0.114	0.75	19.806	0.1722	4.83	2.4249	1.0317	43.1262	A
6.9	11	2	87	6.25	16.8	4.1	0.205	33.93	1.74	0.579	0.444	0.531	0.123	0.51	24.768	0.2421	5.67	42.72	0.7836	42.3228	A
8.3	7	22	71	5.56	5.6	8.5	0.425	12.18	1.809	0.285	0.186	0.075	0.102	2.175	24.54	0.246	4.26	3.3447	0.5325	19.9667	A
7.4	9	34	57	4.35	6.4	1.1	0.055	1.74	1.2	0.591	0.141	0.36	0.033	0.753	25.971	0.3168	6.33	10.0689	0.9243	69.4707	A
7.1	10	6	84	5.655	17.2	11.85	0.5925	7.83	1.941	0.009	0.066	0.903	0.168	0.597	8.652	2.8554	3	4.1034	0.3612	9.8865	A
9.7	23	27	50	1.305	14.8	7.55	0.3775	3.48	1.629	0.312	0.246	0.021	0.444	0.678	18.093	0.333	4.53	33.5775	0.5619	245.0071	A
7.27	13	33	54	5.655	28.6	5.9	0.295	39.15	2.226	0.717	0.348	0.357	0.09	0.597	0.546	7.4283	6.18	12.2706	0.9852	57.7499	A
9.01	10	23	67	4.785	1.4	6.2	0.31	25.23	2.178	0.918	0.588	0.48	0.192	1.047	16.995	6.4764	7.35	55.1634	1.2264	75.7081	A
9.22	9	32	59	3.48	15.4	6.8	0.34	8.7	1.512	0.438	0.687	0.441	0.219	0.939	34.077	0.4155	5.19	117.2733	1.3833	54.6429	A
7.12	7	51	42	7.83	6.8	5.4	0.27	20.01	1.491	0.669	2.007	18.063	162.567	1463.103	13167.927	18.0156	6.03	61.7868	0.9489	74.0064	B
7.4	8	25	67	0.435	16	4.95	0.2475	8.7	1.689	0.645	0.09	0.411	0.024	0.393	19.881	0.1803	5.52	34.2444	1.0167	40.2675	B
7.4	8	25	67	0.435	16	4.95	0.2475	8.7	1.689	0.645	0.09	0.411	0.024	0.393	19.881	0.1803	5.52	34.2444	1.0167	40.2675	B
7.3	12	15	73	5.655	19.6	12.59	0.6295	46.11	1.281	0.522	0.012	0.486	0.09	0.465	16.518	0.2004	5.28	21.8283	0.7533	115.5232	B
7.3	12	15	73	5.655	19.6	12.59	0.6295	46.11	1.281	0.522	0.012	0.486	0.09	0.465	16.518	0.2004	5.28	21.8283	0.7533	115.5232	B
9.6	9	15	76	1.74	8.4	1.44	0.072	8.7	1.962	0.825	0.081	0.471	2.016	0.96	24.684	0.2289	6.06	17.3094	0.9993	34.9583	B
7.6	10	15	75	0.87	17.6	5.77	0.2885	13.92	0.906	0.456	0.264	0.438	0.396	0.801	49.023	0.2316	5.97	104.8182	1.0059	58.968	B
7.6	10	15	75	0.87	17.6	5.77	0.2885	13.92	0.906	0.456	0.264	0.438	0.396	0.801	49.023	0.2316	5.97	104.8182	1.0059	58.968	B
7.6	10	15	75	0.87	17.6	5.77	0.2885	13.92	0.906	0.456	0.264	0.438	0.396	0.801	49.023	0.2316	5.97	104.8182	1.0059	58.968	B
6.9	5	10	85	0	12.8	4.75	0.2375	31.32	1.314	0.378	0.174	0.006	11.127	0.705	42.318	0.3363	4.02	1.7154	0.6444	52.5343	B
6.96	28	17	55	3.045	23.4	4.695	0.23475	0.045	1.419	0.003	0.237	0.933	0.522	0.624	21.933	1.8381	3.03	10.3905	0.3411	125.5631	B
10.05	18	37	45	8.7	11.6	13.39	0.6695	2.295	1.746	0.153	0.018	0.501	0.411	0.606	23.61	0.5103	4.23	97.5303	0.4845	38.5489	B
10.05	18	37	45	8.7	11.6	13.39	0.6695	2.295	1.746	0.153	0.018	0.501	0.411	0.606	23.61	0.5103	4.23	97.5303	0.4845	38.5489	B
10.05	18	37	45	8.7	11.6	13.39	0.6695	2.295	1.746	0.153	0.018	0.501	0.411	0.606	23.61	0.5103	4.23	97.5303	0.4845	38.5489	B
9.13	23	25	52	0.87	21.4	6.39	0.3195	2.43	1.524	0.162	0.186	0.459	7.332	0.642	34.011	0.4584	4.05	23.0553	0.5205	205.5677	B
9.13	23	25	52	0.87	21.4	6.39	0.3195	2.43	1.524	0.162	0.186	0.459	7.332	0.642	34.011	0.4584	4.05	23.0553	0.5205	205.5677	B
9.13	23	25	52	0.87	21.4	6.39	0.3195	2.43	1.524	0.162	0.186	0.459	7.332	0.642	34.011	0.4584	4.05	23.0553	0.5205	205.5677	B
8.04	13	45	42	2.65	10.6	10.65	0.5325	2.43	1.071	0.162	0.147	0.933	0.009	0.786	25.143	0.393	3.21	175.2612	0.6024	130.6292	B
5.7	8	5	87	9.57	9.9	16.825	0.84125	2.115	0.636	0.141	0.042	0.987	2.454	0.837	28.179	1.137	2.7	75.834	0.3699	19.2036	B
7.83	7	38	55	3.915	0.54	4.565	0.22825	4.59	1.584	0.306	0.471	1.11	1.143	1.509	35.034	0.9966	2.82	195.9876	0.3153	455	B
11.29	13	35	52	0.87	10.8	7.26	0.363	9.27	1.299	0.618	0.543	1.035	0.798	1.692	65.739	1.2882	4.35	199.2297	1.8471	160.7138	B
7.5	11	67	22	3.915	13.6	5	0.25	28.71	2.022	0.837	0.453	0.408	3.099	1.002	20.763	0.2631	6.06	175.0587	0.7845	189.9417	B
7.9	21	27	52	3.045	6.6	9.115	0.45575	8.235	1.845	0.549	0.186	0.081	0.138	3.843	32.298	0.8541	3.99	190.5822	0.9462	98.5153	B
8.3	15	15	70	0	6.4	7.085	0.35425	8.01	1.59	0.534	0.354	0.492	0.222	0.903	18.471	0.213	5.97	21.4131	0.8649	42.9546	B
8.3	15	15	70	0	6.4	7.085	0.35425	8.01	1.59	0.534	0.354	0.492	0.222	0.903	18.471	0.213	5.97	21.4131	0.8649	42.9546	B
8.2	13	20	67	3.915	5.2	12.13	0.6065	9.045	1.71	0.603	0.207	0.084	1.209	0.771	17.175	0.4167	6.15	61.3209	0.552	119.9419	B
8.5	9	30	61	1.305	0.4	14.955	0.74775	8.235	1.32	0.549	0.234	0.183	0.264	0.852	11.724	0.3879	5.01	133.7337	0.7071	22.9671	B
8.91	10	25	65	6.525	6.4	11.39	0.5695	9.63	0.963	0.642	0.315	0.384	0.099	0.789	15.843	0.2028	5.58	35.5548	1.0059	62.9603	B
8.31	11	25	64	2.175	9.24	7.955	0.39775	11.925	1.833	0.795	0.111	0.609	0.81	0.99	32.925	0.1974	5.46	198.4716	0.8487	108.485	B
9.12	8	20	72	2.175	16.2	17.9125	0.895625	5.895	1.707	0.393	0.228	0.162	0.153	3.495	28.755	0.8481	4.8	59.5485	0.8811	213.4548	B
11	6	7	87	2.56	13.6	11.565	0.57825	7.02	1.815	0.468	0.21	0.36	0.081	1.335	24.39	0.1995	5.55	100.626	0.9411	38.7101	B
12.5	9	4	87	2.175	16	13.6	0.68	7.155	1.923	0.477	0.285	0.459	1.986	0.843	39.399	0.2715	5.58	180.3984	0.861	147.4538	B
6.9	7	34	59	5.22	6.78	9.83	0.4915	8.595	1.551	0.573	0.096	0.153	0.462	1.161	24.555	0.6069	5.01	149.1912	0.7644	91.9477	B
9.7	14	75	11	1.305	20.9	10.26	0.513	18.5	1.362	0.192	0.423	0.411	2.904	1.002	52.5	0.4644	6.06	209.0064	0.6975	46.8546	B
8.5	17	65	18	3.48	24.7	7.695	0.38475	18	2.01	0.279	0.807	0.135	12.369	0.828	40.08	0.3021	4.05	205.2123	1.2393	83.382	B
8.46	18	73	9	3.48	18.2	4.26	0.213	19.14	1.602	0.036	0.249	1.104	27.114	0.645	18.102	3.6006	3.33	158.4918	0.3987	25.4462	B
11.2	13	33	54	1.305	13.4	8.565	0.42825	19.4	2.19	0.378	1.101	0.861	23.166	2.265	21.711	1.3314	2.91	195.2892	0.3447	17.4226	B
9.4	19	29	52	2.175	20.3	2.085	0.10425	25.1	1.299	0.06	0.363	0.891	5.262	1.092	12.696	0.8313	2.49	201.5625	0.3807	25.0172	B
7.9	15	8	77	4.35	6.4	5.26	0.263	19.8	1.641	0.381	0.216	0.657	11.793	0.693	35.964	0.7896	4.29	48.1473	1.4982	36.8407	B
8.3	18	15	67	0	18.8	1.565	0.07825	24.3	1.29	0.372	0.3	0.132	4.146	1.245	45.549	0.3864	4.2	4.8777	0.4986	28.1541	B
9.1	16	5	87	2.61	8.2	11.825	0.59125	17.2	1.29	0.024	0.756	0.981	16.26	1.266	29.871	4.1088	2.82	201.8922	0.2973	57.5796	B
9.8	5	47	48	0.435	11.8	6.345	0.31725	17.4	2.319	0.963	0.294	0.573	2.346	0.813	8.502	1.6188	7.86	1.4571	0.9303	44.4054	B
8.1	4	43	50	0.421	9	8.12	0.314	15	1.84	0.714	0.214	0.634	1.34	1.2	11.23	1.2	4.12	42.254	0.712	15.34	B
0.775	3.65	42.676	49.676	0.097	8.676	7.796	0.317	14.676	1.516	0.39	0.538	0.31	1.016	0.876	10.906	0.876	3.796	41.93	0.388	15.016	B
0.677	3.552	42.578	49.578	0.195	8.578	7.698	0.219	14.578	1.418	0.292	0.44	0.212	0.918	0.778	10.808	0.778	3.698	41.832	0.29	14.918	B
7.3	2	41	57	3.885	12.4	9.13	0.4565	31.32	1.266	0.117	0.159	0.81	0.024	1.386	39.627	0.336	3.99	195.8658	1.7976	168.3565	B
10.2	5.3	32.34	15.98	2.14	13.2	6.4	0.784	13.234	1.75	0.345	0.792	0.834	3.43	1.123	27.12	2.34	4.1	48.1473	0.9411	91.9477	B
8.2	12.45	21.23	45	3.95	5.1	3.45	0.352	12.18	1.34	0.64	0.246	0.412	0.173	0.427	15.32	0.3168	6.33	3.2	0.872	23.85	B
7.13	11.56	11.3	51	6.1	1.8	7.23	0.534	15.12	1.33	0.71	0.348	0.327	0.162	0.532	22.85	2.8554	3	5.12	0.326	43.89	B
5.23	7.12	8.34	63	4	4.2	6.16	0.253	4.35	1.56	0.48	0.588	0.512	0.184	0.72	18.65	1.3	4.32	3.3563	0.623	53.76	B
8.64	6.3	15.12	67	5.12	3.6	10.76	0.364	16.76	1.74	0.81	0.412	0.452	0.153	0.43	17.29	0.42	4.23	1.3678	0.732	82.5	B
9.12	3.75	7.89	41	7	15.23	7.98	0.342	17.32	1.43	0.62	0.321	0.321	0.184	0.25	10.25	0.81	4.87	11.1925	0.813	56.87	B
4.98	8.153	27.23	59	5.35	6.25	12.43	0.452	8.65	1.53	0.183	0.512	0.623	0.149	0.532	16.45	0.098	4.14	7.83	0.163	48.76	B
7.21	4.845	13.87	75	5.655	5.56	4.87	0.612	5	1.89	0.72	0.421	0.274	0.163	0.273	25.971	1.56	3.36	2.54	0.251	23.4	B
4.3	5.32	9.56	61	1.305	4.35	5.9	0.436	12.65	0.98	0.165	0.26	0.32	0.185	0.643	8.652	2.13	5.32	6.2	0.743	61.85	B
5.62	7.23	17.23	78	5.655	17.65	8.35	0.743	5.58	1.2	0.372	0.373	0.52	0.142	0.32	18.093	0.723	5.3	12.02	0.821	55.78	B
4.7	4	28	68	4.7	24.6	10.45	0.5225	6.09	1.749	0.978	0.288	0.633	2.016	0.852	15	5.238	5.7	16.2834	0.7665	64.5151	B
7.27	13	33	54	5.655	28.6	5.9	0.295	39.15	2.226	0.717	0.348	0.357	0.09	0.597	0.546	7.4283	6.18	12.2706	0.9852	57.7499	B
10.7	8	13	92	4.8	1.6	1.2	0.06	1.74	1.533	0.519	0.285	0.414	0.375	0.915	27.501	0.4491	5.07	208.9962	0.8709	82.9244	B
8.6	6	22	72	1.305	2.2	6.52	0.326	25.23	1.977	0.936	0.411	0.372	1.512	0.666	17.124	0.2265	6.75	11.7312	0.804	18.9267	B
9.2	8	59	33	2.61	23.7	16.39	0.8195	8.7	1.926	0.39	0.42	0.582	11.22	0.816	22.182	0.9999	5.4	59.2422	0.7953	359.5293	B
10.2	10	13.65	45	3.45	12	8.4	0.65	23	1.45	0.678	0.425	0.64	2.89	1.23	23.7	0.42	4.89	65	0.956	57.89	B
7.3	8	23	34	5.6	8	7.2	0.45	17	1.25	0.982	0.68	0.432	3.12	2.3	15.87	0.675	5.54	34.78	1.564	63.9	B
8.4	9	34	57	2.61	17	8.65	0.4325	0.87	0.942	0.774	0.375	0.765	3.174	4.329	34.566	0.261	7.11	68.5455	1.0011	108.4733	B
8.4	9	34	57	2.61	17	8.65	0.4325	0.87	0.942	0.774	0.375	0.27	3.174	4.329	34.566	0.261	7.11	68.5455	1.0011	108.4733	B
7.9	4	9	96	14.7	20.24	12.8	0.64	104.4	1.449	0.438	0.168	0.123	0.141	0.69	29.709	0.3114	3.09	157.4988	0.4014	70.0323	B
6.9	14	25	56	4.7	4	7.9	0.72	6	1.78	0.567	0.792	0.321	2.12	1.643	27.98	0.632	4.78	47.98	0.46	42.67	B
7.1	15	20	85	3.15	6.46	7.4	0.37	5.22	1.281	0.582	0.441	0.414	1.977	1.824	43.074	0.155	4.68	196.6563	0.9648	72.5335	B
8	6	32	65	4	5.6	9.1	0.47	4	0.98	0.953	0.326	0.563	2.74	2.75	19.3	0.758	5.56	53.2	0.765	41.56	B
8.6	7	11	82	1.74	15.1	7.565	0.378	15.66	1.692	0.783	0.339	0.357	3.063	1.056	19.908	0.267	6.81	63.1329	0.8805	79.651	B
8.6	7	11	45	3.87	7.89	9.9	0.372	15.66	1.692	0.783	0.339	0.357	3.063	1.056	19.908	0.267	6.81	63.1329	0.8805	79.651	B
9.56	8	23	75	2.78	10.7	8.76	0.367	20.65	1.75	0.65	0.42	0.654	2.75	2.67	23.86	0.342	8.96	57.89	0.32	68.56	B
7.67	12	15	82	1.74	15.1	7.565	0.432	10.89	1.95	0.73	0.476	0.453	3.2	1.56	15.89	0.231	6.78	51.89	0.45	71.67	B
9.4	6	2	75	3.2	14	3.101	0.15505	11.088	4.208	2.652	0.396	0.056	8.292	13.976	186.208	114.646	1.17	5.5448	37.0992	18.4236	B
