# Supplementary material for: Identifying key soil characteristics for Francisella tularensis classification with optimized Machine learning models
Source: Sci Rep. 2024 Jan 19;14:1743. doi: 10.1038/s41598-024-51502-z (PMC10799052; doi:10.1038/s41598-024-51502-z)
Supplement: Supplementary file 3 — Supplementary Information 3. [file 41598_2024_51502_MOESM3_ESM.zip]

Archive with 3 entries (3 files):
- Trained_EM_B.mat
- Trained_NN_B.mat
- trained_SVM_Final_Model(86.5%).mat
